# Supplementary material for: Arginase promotes immune evasion of Echinococcus granulosus in mice
Source: Parasit Vectors. 2020 Feb 6;13:49. doi: 10.1186/s13071-020-3919-4 (PMC7006169; doi:10.1186/s13071-020-3919-4)
Supplement: Supplementary file 1 — Additional file 1: Table S1. Primers used in qPCR detection. [file 13071_2020_3919_MOESM1_ESM.xlsx]

## Sheet: Sheet1
Table S1 Primers used in qPCR .
Gene name	Forward primer (5’-3’)	Reverse primer (5’-3’)
GAPDH	AGGTCGGTGTGAACGGATTTG	TGTAGACCATGTAGTTGAGGTCA
Arg-1	CTCCAAGCCAAAGTCCTTAGAG	AGGAGCTGTCATTAGGGACATC
Arg-2	TCCTCCACGGGCAAATTCC	GCTGGACCATATTCCACTCCTA
iNOS	ACATCGACCCGTCCACAGTAT	CAGAGGGGTAGGCTTGTCTC
